# Supplementary material for: Decreased Clinical Severity of Pediatric Acute COVID-19 and MIS-C and Increase of Incidental Cases during the Omicron Wave in Comparison to the Delta Wave
Source: Viruses. 2023 Jan 7;15(1):180. doi: 10.3390/v15010180 (PMC9863387; doi:10.3390/v15010180)
Supplement: Supplementary file 1 [file viruses-15-00180-s001.zip]

Archive with 1 entries (1 files):
- viruses-2098278-supplementary.pdf
